# Supplementary material for: A practical evaluation of correlation filter-based object trackers with new features
Source: PLoS One. 2022 Aug 25;17(8):e0273022. doi: 10.1371/journal.pone.0273022 (PMC9409511; doi:10.1371/journal.pone.0273022)
Supplement: S1 File — (ZIP) [file pone.0273022.s001.zip]

Archive with 2 entries (2 files):
- AM2.avi
- AM1.avi
